# Supplementary material for: Localization Microscopy of Actin Cytoskeleton in Human Platelets
Source: Int J Mol Sci. 2018 Apr 11;19(4):1150. doi: 10.3390/ijms19041150 (PMC5979344; doi:10.3390/ijms19041150)
Supplement: Supplementary file 1 [file ijms-19-01150-s001.zip]

Archive with 2 entries (2 files):
- Supplementary Vedio CD59_Alexa555_dSTORM.avi
- Supplementary final.pdf
